# Supplementary material for: Correction: miR-146a Ameliorates Liver Ischemia/Reperfusion Injury by Suppressing IRAK1 and TRAF6
Source: PLoS One. 2023 Jul 11;18(7):e0288672. doi: 10.1371/journal.pone.0288672 (PMC10335655; doi:10.1371/journal.pone.0288672)
Supplement: S1 File — (ZIP) [file pone.0288672.s001.zip]

Archive with 7 entries (7 files):
- S1 File/6A.xlsx
- S1 File/6B.xlsx
- S1 File/6C.xlsx
- S1 File/6D.xlsx
- S1 File/6E.xlsx
- S1 File/6F.xlsx
- S1 File/6G.xlsx
