# Supplementary material for: Correction: miR-146a Ameliorates Liver Ischemia/Reperfusion Injury by Suppressing IRAK1 and TRAF6
Source: PLoS One. 2023 Jul 11;18(7):e0288672. doi: 10.1371/journal.pone.0288672 (PMC10335655; doi:10.1371/journal.pone.0288672)
Supplement: S1 File — (ZIP) [file pone.0288672.s001.zip › S1 File/6A.xlsx]

## Sheet: Sheet1
Vector	Agomir-NC	Agomir-146a
0.0047277	0.0037277	0.0145602
0.00441092	0.00441092	0.0160113
0.00320743	0.00620743	0.0212044
0.00330006	0.00430005
