# Supplementary material for: Correction: miR-146a Ameliorates Liver Ischemia/Reperfusion Injury by Suppressing IRAK1 and TRAF6
Source: PLoS One. 2023 Jul 11;18(7):e0288672. doi: 10.1371/journal.pone.0288672 (PMC10335655; doi:10.1371/journal.pone.0288672)
Supplement: S1 File — (ZIP) [file pone.0288672.s001.zip › S1 File/6B.xlsx]

## Sheet: Sheet1
	2.17979	2.0273	1.57555	0.525997
	3.25465	1.45355	0.610078	0.334887
	3.71914	0.347711	0.999162	0.490902
	4.23943	1.45034	0.94819	0.947592
	4.12303	2.40678	0.672614	0.348303
	1.99	2.33643	0.714081	0.539994
	2.5154	1.25283	1.02876	0.393037
	3.36947		1.55736
	nc	ago	nc	ago
	TRAF6		IRAK1
