# Supplementary material for: Correction: miR-146a Ameliorates Liver Ischemia/Reperfusion Injury by Suppressing IRAK1 and TRAF6
Source: PLoS One. 2023 Jul 11;18(7):e0288672. doi: 10.1371/journal.pone.0288672 (PMC10335655; doi:10.1371/journal.pone.0288672)
Supplement: S1 File — (ZIP) [file pone.0288672.s001.zip › S1 File/6C.xlsx]

## Sheet: Sheet1
Ago-mir-NC	Ago-mir-146a
256.8	133.7
272.7	107.1
219.2	112.9
234.7	141.2
206.8	162.2
256.7	153.8
239.6	129.7
212.8	136.1
231.9
240.5
