# Supplementary material for: Correction: miR-146a Ameliorates Liver Ischemia/Reperfusion Injury by Suppressing IRAK1 and TRAF6
Source: PLoS One. 2023 Jul 11;18(7):e0288672. doi: 10.1371/journal.pone.0288672 (PMC10335655; doi:10.1371/journal.pone.0288672)
Supplement: S1 File — (ZIP) [file pone.0288672.s001.zip › S1 File/6F.xlsx]

## Sheet: Sheet1
ALT				AST
	Vector	Ago	NC	Vector	Ago	NC
1	2014	2138	2220	2262	2228	2462
2	2278	1366	2122	2516	1754	2428
3	2134	1558	2316	2456	1822	2618
4	2352	1546	2044	2368	1798	2250
5	2148	1278	2292	2462	2078	2544
6	2306	2036	2108	2684	2362	2360
7	2088	1542	2166	2458	1766	2432
8	2298	1654	2262	2634	1684	2534
9	2022	1688		2480	1860
10		1965			1754

## Sheet: Sheet2
	Vector	Agomir-146a	Agomir-NC
ALT
P
AST
P
