# Supplementary material for: Correction: miR-146a Ameliorates Liver Ischemia/Reperfusion Injury by Suppressing IRAK1 and TRAF6
Source: PLoS One. 2023 Jul 11;18(7):e0288672. doi: 10.1371/journal.pone.0288672 (PMC10335655; doi:10.1371/journal.pone.0288672)
Supplement: S1 File — (ZIP) [file pone.0288672.s001.zip › S1 File/6G.xlsx]

## Sheet: Sheet1
Vector	Ago-mir-146a	Ago-mir-NC
4	4	4
4	2	4
3	3	4
4	3	4
3	2	4
4	4	3
3	2	3
4	3	4
4	3
	3
